# Supplementary material for: Force-Driven Model for Automated Clear Aligner Staging Design Based on Stepwise Tooth Displacement and Rotation in 3D Space
Source: Bioengineering (Basel). 2025 Jan 25;12(2):111. doi: 10.3390/bioengineering12020111 (PMC11852307; doi:10.3390/bioengineering12020111)
Supplement: Supplementary file 1 [file bioengineering-12-00111-s001.zip]

Archive with 4 entries (4 files):
- Ref31_Manual staging for a molar distalization case.html
- Ref28_Automated staging for an extraction case.html
- Ref29_Manual staging for an extraction case.html
- Ref30_Automated staging for a molar distalization case.html
